# Supplementary material for: A Quantitative Study on Determinants of COVID-19 Vaccine Uptake in a Mandatory Vaccination Workplace Setting in South Africa
Source: Int J Environ Res Public Health. 2025 Jun 12;22(6):929. doi: 10.3390/ijerph22060929 (PMC12193624; doi:10.3390/ijerph22060929)
Supplement: Supplementary file 1 [file ijerph-22-00929-s001.zip]

Archive with 1 entries (1 files):
- ijerph-3622438-supplementary.pdf
